# Supplementary material for: Combinations of Antibiotics Effective against Extensively- and Pandrug-Resistant Acinetobacter baumannii Patient Isolates
Source: Microorganisms. 2024 Jul 2;12(7):1353. doi: 10.3390/microorganisms12071353 (PMC11279082; doi:10.3390/microorganisms12071353)
Supplement: Supplementary file 1 [file microorganisms-12-01353-s001.zip]

Archive with 2 entries (2 files):
- Halim et al. supplemental figures_revised.pdf
- Halim et al_Table S1_revised.xlsx
