# Supplementary material for: Combinations of Antibiotics Effective against Extensively- and Pandrug-Resistant Acinetobacter baumannii Patient Isolates
Source: Microorganisms. 2024 Jul 2;12(7):1353. doi: 10.3390/microorganisms12071353 (PMC11279082; doi:10.3390/microorganisms12071353)
Supplement: Supplementary file 1 [file microorganisms-12-01353-s001.zip › Halim et al_Table S1_revised.xlsx]

## Sheet: MIC data
Table S1: MIC values for all drugs against A. baumannii patient isolates
		M1			M2			M3			M4			M5			M6			M7			M8			M9			M10			M11			M12			M13			M14			M16			M17
CLASS	ANTIBIOTIC	Trial 1	Trial 2	SIR	Trial 1	Trial 2	SIR	Trial 1	Trial 2	SIR	Trial 1	Trial 2	SIR	Trial 1	Trial 2	SIR	Trial 1	Trial 2	SIR	Trial 1	Trial 2	SIR	Trial 1	Trial 2	SIR	Trial 1	Trial 2	SIR	Trial 1	Trial 2	SIR	Trial 1	Trial 2	SIR	Trial 1	Trial 2	SIR	Trial 1	Trial 2	SIR	Trial 1	Trial 2	SIR	Trial 1	Trial 2	SIR	Trial 1	Trial 2	SIR
Aminoglycosides	Gentamicin	>128	>128	R	>128	>128	R	16	8	I	>128	>128	R	>128	>128	R	4	4	S	>128	>128	R	>128	>128	R	>128	>128	R	>128	>128	R	16	16	R	>128	>128	R	>128	>128	R	>128	>128	R	64	64	R	>128	>128	R
	Amikacin	>64	>64	R	2	4	S	32	64	I	>64	>64	R	>64	>64	R	64	64	R	8	8	S	>64	>64	R	>64	>64	R	4	4	S	4	4	S	>64	>64	R	2	2	S	>64	>64	R	2	1	S	>64	>64	R
	Tobramycin	32	32	R	16	16	R	4	2	S	>128	>128	R	>128	>128	R	4	4	S	>128	>128	R	>128	>128	R	>128	>128	R	>128	>128	R	128	64	R	>128	>128	R	8	8	I	>128	>128	R	16	16	R	>128	>128	R
	Netilmicin	64	32	R	64	32	R	64	64	R	16	16	I	>128	>128	R	8	8	S	>128	>128	R	>128	>128	R	>128	>128	R	>128	>128	R	32	64	R	>128	>128	R	64	128	R	>128	>128	R	>128	>128	R	>128	>128	R
	Plazomicin	>32	>32	R	>32	>32	R	8	4	S	>32	>32	R	>32	>32	R	>32	>32	R	>32	>32	R	>32	>32	R	>32	>32	R	>32	>32	R	>32	>32	R	>32	>32	R	32	16	R	>32	>32	R	>32	>32	R	>32	>32	R
Tetracyclines	Doxycycline	4	8	I	16	8	R	8	4	I	64	64	R	64	64	R	4	4	S	32	32	R	1	1	S	64	64	R	1	1	S	0.5	0.5	S	64	64	R	64	64	R	16	32	R	0.25	0.25	S	>128	>128	R
	Tetracycline	32	16	R	128	128	R	>128	16	R	>128	>128	R	>128	>128	R	32	32	R	>128	128	R	4	8	I	>128	>128	R	4	4	S	2	2	S	>128	>128	R	>128	>128	R	128	128	R	2	1	S	>128	>128	R
	Tigecycline	>16	>16	R	>16	>16	R	>16	>16	R	>16	>16	R	>16	>16	R	>16	>16	R	>16	>16	R	>16	>16	R	>16	>16	R	>16	>16	R	>16	>16	R	>16	>16	R	>16	>16	R	>16	>16	R	>16	>16	R	>16	>16	R
	Minocycline	0.5	0.5	S	2	1	S	1	1	S	4	4	S	8	8	I	2	2	S	4	8	I	1	1	S	8	8	I	1	0.5	S	0.125	0.0625	S	4	4	S	0.125	0.0625	S	2	1	S	0.125	0.125	S	16	16	R
	Omadacycline	16	16	R	8	16	R	4	4	S	4	4	S	2	2	S	4	2	S	8	8	R	32	32	R	2	4	S	4	8	R	0.25	0.25	S	1	1	S	0.25	0.25	S	8	2	R	2	2	S	16	16	R
	Eravacycline	8	8	R	2	2	S	8	4	R	8	8	R	16	8	R	16	16	R	16	16	R	16	>32	R	8	8	R	4	2	S	1	1	S	4	4	S	1	0.5	S	4	4	S	2	4	S	32	32	R
Extended-spectrum Cephalosporins	Ceftazedime	>128	>128	R	32	32	R	>128	>128	R	>128	>128	R	>128	>128	R	>128	>128	R	64	64	R	64	64	R	>128	>128	R	128	>128	R	16	16	I	>128	>128	R	>128	>128	R	>128	>128	R	>128	>128	R	>128	>128	R
	Ceftriaxone	>128	>128	R	>128	>128	R	>128	>128	R	>128	>128	R	>128	>128	R	>128	>128	R	>128	>128	R	>128	>128	R	>128	>128	R	>128	>128	R	64	64	R	>128	>128	R	32	32	I	>128	>128	R	64	64	R	>128	>128	R
	Cefotaxime	>512	>512	R	>512	>512	R	512	512	R	>512	>512	R	>512	>512	R	>512	>512	R	>512	>512	R	>512	>512	R	>512	>512	R	512	>512	R	16	32	I	>512	>512	R	64	64	R	>512	>512	R	512	512	R	512	512	R
	Cefepime	32	32	R	32	32	R	32	16	I	32	32	R	256	256	R	>256	>256	R	>256	>256	R	>256	>256	R	>256	>256	R	64	64	R	1	1	S	64	64	R	4	4	S	>256	>256	R	256	256	R	32	32	R
Antipseudomonal Carbapenems	Imipenem	>32	>32	R	>32	>32	R	>32	>32	R	>32	>32	R	>32	>32	R	>32	>32	R	>32	>32	R	>32	>32	R	>32	>32	R	>32	>32	R	>32	>32	R	>32	>32	R	>32	>32	R	>32	>32	R	>32	>32	R	>32	>32	R
	Meropenem	>16	>16	R	16	16	R	>16	>16	R	>16	>16	R	>16	>16	R	>16	>16	R	>16	>16	R	>16	>16	R	>16	>16	R	4	4	I	1	1	S	>16	>16	R	>16	>16	R	>16	>16	R	16	>16	R	>16	>16	R
	Doripenem	16	16	R	4	8	I	16	16	R	16	16	R	16	16	R	16	8	R	16	8	R	>32	>32	R	>32	>32	R	1	1	S	0.125	0.125	S	32	32	R	0.5	0.5	S	>32	>32	R	16	16	R	16	16	R
Antipseudomonal Fluoroquinolones	Ciprofloxacin	>32	>32	R	>32	>32	R	>32	>32	R	>32	>32	R	>32	>32	R	>32	>32	R	>32	>32	R	>32	>32	R	>32	>32	R	>32	>32	R	>32	>32	R	>32	>32	R	>32	>32	R	>32	>32	R	>32	>32	R	>32	>32	R
	Levofloxacin	64	>64	R	16	16	R	>64	>64	R	64	16	R	16	16	R	32	16	R	>64	8	R	4	16	R	>64	64	R	64	32	R	64	32	R	8	8	R	8	8	R	64	>64	R	>64	>64	R	16	32	R
Penicillin + B-lacatamase Inhibitors	Ampicillin-sulbactam	64/32	64/32	R	2022-08-04	2022-08-04	S	64/32	64/32	R	32/16	128/64	R	128/64	128/64	R	128/64	64/32	R	>128/64	>128/64	R	128/64	128/64	R	>128/64	>128/64	R	128/64	128/64	R	2022-08-04	2022-08-04	S	>128/64	>128/64	R	2022-04-02	2022-04-02	S	>128/64	>128/64	R	>128/64	>128/64	R	>128/64	>128/64	R
	Piperacillin-tazobactam	>512/16	>512/16	R	256/8	256/8	R	>512/16	512/16	R	512/16	256/8	R	256/8	256/8	R	512/16	256/8	R	256/8	256/8	R	512/16	>512/16	R	512/16	512/16	R	512/16	256/8	R	64/2	128/4	I	512/16	512/16	R	64/2	64/2	R	512/16	512/16	R	512/16	512/16	R	512/16	512/16	R
	Timentin	>512	>512	R	>512	>512	R	128	128	R	>512	>512	R	>512	>512	R	>512	>512	R	>512	>512	R	>512	>512	R	>512	>512	R	256	256	R	64	64	R	>512	>512	R	256	256	R	>512	>512	R	>512	>512	R	>512	>512	R
Folate Pathway Inhibitors	Trimethoprim-sulfamethoxazole	>32/608	>32/608	R	>32/608	>32/608	R	32/608	32/608	R	>32/608	>32/608	R	>32/608	>32/608	R	32/608	32/608	R	>32/608	>32/608	R	>32/608	>32/608	R	>32/608	>32/608	R	>32/608	>32/608	R	>32/608	>32/608	R	>32/608	>32/608	R	>32/608	>32/608	R	>32/608	>32/608	R	>32/608	>32/608	R	>32/608	>32/608	R
Antitubercular	Rifampin	1	1	S	4	2	I	0.5	0.5	S	4	4	R	4	4	R	4	4	R	1	1	S	1	2	S	>4	>4	R	2	4	I	1	1	S	>4	>4	R	1	1	S	>4	>4	R	0.5	0.5	S	1	1	S
		XDR			XDR			XDR			XDR			PDR			XDR			XDR			XDR			PDR			XDR			XDR			XDR			XDR			XDR			XDR			PDR
Key
XDR	Extensively-drug resistant
PDR	Pandrug-resistant
S	Susceptible
I	Intermediate
R	Resistant
[truncated: 15 more columns]
